# Supplementary material for: Roots of Indian heliotrope (Heliotropium indicum) produce simple pyrrolizidine alkaloids using the same homospermidine oxidase involved in biosynthesis of complex pyrrolizidine alkaloids in aerial parts
Source: Plant Biol (Stuttg). 2025 Jul 18;27(7):1378–90. doi: 10.1111/plb.70077 (PMC12631511; doi:10.1111/plb.70077)
Supplement: Supplementary file 3 — Table S1. Primer sequences. [file PLB-27-1378-s002.odt]

Table S1 Primer Sequences 
No.
Primer sequence (5’ to 3’)
Purpose
P1
ATTGCACTCGACGGAAATACAGTG
N20 oligos for motif in exon 1 of hicuao1 gene, overhang for ligation underlined, Construct A
P2
AAACCACTGTATTTCCGTCGAGTG
N20 oligos for motif in exon 1 of hicuao1 gene, overhang for ligation underlined, Construct A
P3
ATTGAGCATCGATTTATGACCCCG
N20 oligos for motif in exon 2 of hicuao1 gene, overhang for ligation underlined, Construct A
P4
AAACCGGGGTCATAAATCGATGCT
N20 oligos for motif in exon 2 of hicuao1 gene, overhang for ligation underlined, Construct A
P5
ATTGTGGTTATCCGATGCTCACCG
N20 oligos for motif in exon 1 of hicuao3 gene, overhang for ligation underlined, Construct B
P6
AAACCGGTGAGCATCGGATAACCA
N20 oligos for motif in exon 1 of hicuao3 gene, overhang for ligation underlined, Construct B
P7
ATTGGGTACCGGAAACAAGCCTTG
N20 oligos for motif in exon 3 of hicuao3 gene, overhang for ligation underlined, Construct B
P8
AAACCAAGGCTTGTTTCCGGTACC
N20 oligos for motif in exon 3 of hicuao3 gene, overhang for ligation underlined, Construct B
P9
ATTGGCTATGCTGGAAATACACTG
N20 oligos for motif in exon 2 of hicuao5 gene, overhang for ligation underlined, Construct C
P10
AAACCAGTGTATTTCCAGCATAGC
N20 oligos for motif in exon 2 of hicuao5 gene, overhang for ligation underlined, Construct C
P11
ATTGGGCGGATAAATACACCCACG
N20 oligos for motif in exon 4 of hicuao5 gene, overhang for ligation underlined, Construct C
P12
AAACCGTGGGTGTATTTATCCGCC
N20 oligos for motif in exon 4 of hicuao5 gene, overhang for ligation underlined, Construct C
P13
GGGGACAAGTTTGTACAAAAAAGCAGGCTCCACCATGAATTCACCTCTTAAATTTCTCCTC
 attB1  Kozac  Start  Binding region 
full-length cDNA hiCuAO1, genomic DNA encoding encoding hicuao1, 
in planta expression hiCuAO1 for, sequencing of genomic region in exon 1 of hicuao1 gene to test for mutations
P14

GGGGACCACTTTGTACAAGAAAGCTGGGTCTTATTTTTCGAACTGCGGGTGGCTCCAGCCGCC 
 attB2  Stop  Strep-Tag-II  Linker
CTCCACTTCACTGGTTGATTG
 Binding region  
full-length cDNA hiCuAO1, genomic DNA encoding encoding hicuao1, 
in planta expression hiCuAO1 rev 
P15
GGGGACAAGTTTGTACAAAAAAGCAGGCTCCACCATGGCCTCAACTTCGGAAAAAGCGA
 attB1  Kozac  Start  Binding region 
full-length cDNA hiCuAO2, genomic DNA encoding encoding hicuao2, 
in planta expression hiCuAO2 for 
P16

GGGGACCACTTTGTACAAGAAAGCTGGGTCTTATTTTTCGAACTGCGGGTGGCTCCAAGCGCT 
 attB2  Stop  Strep-Tag-II  Linker
GAGCTTGGCGATTAAACTTGCACC
 Binding region
full-length cDNA hiCuAO2, genomic DNA encoding encoding hicuao2, 
in planta expression hiCuAO2 rev 
P17
GGGGACAAGTTTGTACAAAAAAGCAGGCTCCACCATGGCTTCAACTCGAAACCTTTTCT
 attB1  Kozac  Start  Binding region 
full-length cDNA hiCuAO3, genomic DNA encoding encoding hicuao3, 
in planta expression hiCuAO3 for, sequencing of genomic region in exon 1 of hicuao3 gene to test for mutations
P18

GGGGACCACTTTGTACAAGAAAGCTGGGTCTTATTTTTCGAACTGCGGGTGGCTCCAAGCGCT
 attB2  Stop  Strep-Tag-II  Linker
CTTGGCTTCGCTAGTTGATTTTGC
 Binding region
full-length cDNA hiCuAO3, genomic DNA encoding encoding hicuao3, 
in planta expression hiCuAO3 rev 
P19
GGGGACAAGTTTGTACAAAAAAGCAGGCTCCACCATGGTTGAGGTCAGTGAGCACACCG
 attB1  Kozac  Start  Binding region 
full-length cDNA hiCuAO4, genomic DNA encoding encoding hicuao4, 
in planta expression hiCuAO4 for 
P20

GGGGACCACTTTGTACAAGAAAGCTGGGTCTTATTTTTCGAACTGCGGGTGGCTCCAAGCGCT 
 attB2  Stop  Strep-Tag-II  Linker
AGCAGAAGCAGCAGCTTTACAAATT
 Binding region
full-length cDNA hiCuAO4, genomic DNA encoding encoding hicuao4, 
in planta expression hiCuAO4 rev 
P21
GGGGACAAGTTTGTACAAAAAAGCAGGCTCCACCATGGCTTCATCTCTCAACCTTCTCT
 attB1  Kozac  Start  Binding region 
full-length cDNA hiCuAO5, genomic DNA encoding encoding hicuao5, 
in planta expression hiCuAO5 for 
P22

GGGGACCACTTTGTACAAGAAAGCTGGGTCTTATTTTTCGAACTGCGGGTGGCTCCAAGCGCT 
 attB2  Stop  Strep-Tag-II  Linker
AGTCAAATTGACTTTCTTGGATGG
 Binding region
full-length cDNA hiCuAO5, genomic DNA encoding encoding hicuao5, 
in planta expression hiCuAO5 rev 
P23
GGCGATTGTTCCTGTCCCAA
Sequencing of genomic region in exon 2 of hicuao1 gene to test for mutations
P24
GCCCGGAAAATGCAGTATATAGG
Sequencing of genomic region in exon 3 of hicuao3 gene to test for mutations
P25
CCATTGGGGTCAACTATTAGCATG
Sequencing of genomic region in exon 2 of hicuao5 gene to test for mutations
P26
AACAACTGATTCCGGCACTAGTC
Sequencing of genomic region in exon 4 of hicuao5 gene to test for mutations
P27
GGCGATTGTTCCTGTCCCAA
Sequencing of genomic DNA encoding hicuao1
P28
ACTGTGAATGTAGTGATAAAGTATGTG
Sequencing of genomic DNA encoding hicuao2
P29
AGCTCTGGTGGGAAATACAATTTTC
Sequencing of genomic DNA encoding hicuao2
P30
CTGTCCCGTCCTGTTGACAATAC
Sequencing of genomic DNA encoding hicuao2
P31
TCCTGTAAGTTTGACTTCTGCTTC
Sequencing of genomic DNA encoding hicuao2
P32
AAAGCAAAAGGGACCGAGTATAG
Sequencing of genomic DNA encoding hicuao3
P33
ATAATGTTTGGGTCACACCAT
Sequencing of genomic DNA encoding hicuao3
P34
TCCTGAATTTCTACGTAGATCTTGAC
Sequencing of genomic DNA encoding hicuao3
P35
CAATGCCGGAGATGTCTTGTG
Sequencing of genomic DNA encoding hicuao3
P36
GTCGATTTAGCGGACTTAGCATG
Sequencing of genomic DNA encoding hicuao4
P37
GATGTAATCGTAGTTGGCGACTG
Sequencing of genomic DNA encoding hicuao4
P38
CCATTGGGGTCAACTATTAGCATG
Sequencing of genomic DNA encoding hicuao5
P39
GACTAGTGCCGGAATCAGTTGTT
Sequencing of genomic DNA encoding hicuao5
P40
AACAACTGATTCCGGCACTAGTC
Sequencing of genomic DNA encoding hicuao5
